# Supplementary material for: Engineering Saccharomyces cerevisiae for targeted hydrolysis and fermentation of glucuronoxylan through CRISPR/Cas9 genome editing
Source: Microb Cell Fact. 2024 Mar 16;23:85. doi: 10.1186/s12934-024-02361-w (PMC10943827; doi:10.1186/s12934-024-02361-w)
Supplement: Supplementary file 1 — Supplementary Material 1: MOCLO cloning strategy [file 12934_2024_2361_MOESM1_ESM.xlsx]

## Sheet: MOCLO cloning strategy
pYTK01: entry vector MOCLO
Level 1: JR1_number_name (single gene)
Level 2: JR2_number_name (multiple genes)			Part 3 (Coding sequence)		Part 4 (Terminator)					Part 8 (E. coli marker and origin)
Name	Part 1 (Assembly connect)	Part 2 (Promoter)	3a N-terminal CDS	3b CDS	4a C-terminal CDS	4b Terminator	Part 5(Assembly connect)	Part 6- Yeast marker	Part 7 (Origin or 3´ homology)	8a- E. coli marker and origin	8b-5´ homology
Level 0
pYTK01_Sed1sp + XylA	NA	NA	Sed1sp	XylA	NA	NA	NA	NA	NA	ColE1 + CamR	NA
pYTK01_Sed1sp + BmGH11	NA	NA	Sed1sp	BmGH11	NA	NA	NA	NA	NA	ColE1 + CamR	NA
pYTK01_Sed1sp + XynHB	NA	NA	Sed1sp	XynHB	NA	NA	NA	NA	NA	ColE1 + CamR	NA
pYTK01_Sed1sp + XynB	NA	NA	Sed1sp	XynB	NA	NA	NA	NA	NA	ColE1 + CamR	NA
pYTK01_Sed1sp + Agu1	NA	NA	Sed1sp	Agu1	NA	NA	NA	NA	NA	ColE1 + CamR	NA
Level 1
JR1_01_XylA	pYTK002 ConLS	pYTK011_ScPGK1 Promoter	pYTK001_Sed1sp + XylA		pYTK056_ScTDH1 Terminator		ConR1 pYTK067	NA	Homologous arms for X2 locus (LT63)	ColE1 + AmpR	Homologous arms for X2 locus (LT63)
JR1_02_BmGH11	pYTK003 ConL1	pYTK009_ScTDH3 Promoter	pYTK001_Sed1sp + BmGH11		pYTK054_ScPGK1 Terminator		ConRE pYTK072	NA	Homologous arms for X2 locus (LT64)	ColE1 + AmpR	Homologous arms for X2 locus (LT64)
JR1_03_XynHB	pYTK003 ConL1	pYTK009_ScTDH3 Promoter	pYTK001_Sed1sp + XynHB		pYTK054_ScPGK1 Terminator		ConRE pYTK072	NA	Homologous arms for X2 locus (LT64)	ColE1 + AmpR	Homologous arms for X2 locus (LT64)
JR1_04_XynB	pYTK003 ConL1	pYTK009_ScTDH3 Promoter	pYTK001_Sed1sp + XynB		pYTK054_ScPGK1 Terminator		ConRE pYTK072	NA	Homologous arms for X2 locus (LT64)	ColE1 + AmpR	Homologous arms for X2 locus (LT64)
JR1_05_BmGH11	pYTK003 ConL1	pYTK009_ScTDH3 Promoter	pYTK001_Sed1sp + BmGH11		pYTK054_ScPGK1 Terminator		ConR2 pYTK068	NA	Homologous arms for X2 locus (LT65)	ColE1 + AmpR	Homologous arms for X2 locus (LT65)
JR1_06_XynHB	pYTK003 ConL1	pYTK009_ScTDH3 Promoter	pYTK001_Sed1sp + XynHB		pYTK054_ScPGK1 Terminator		ConR2 pYTK068	NA	Homologous arms for X2 locus (LT65)	ColE1 + AmpR	Homologous arms for X2 locus (LT65)
JR1_07_XynB	pYTK003 ConL1	pYTK009_ScTDH3 Promoter	pYTK001_Sed1sp + XynB		pYTK054_ScPGK1 Terminator		ConR2 pYTK068	NA	Homologous arms for X2 locus (LT65)	ColE1 + AmpR	Homologous arms for X2 locus (LT65)
JR1_08_Agu115	pYTK004 ConL2	pYTK010_scCCW12 Promoter	pYTK001_Sed1sp + Agu1		pYTK053_ScADH1 Terminator		ConRE pYTK072	NA	Homologous arms for X2 locus (LT66)	ColE1 + AmpR	Homologous arms for X2 locus (LT66)
Level 2
JR2_01_XylA + BmGH11	NA	JR1_01_XylA + JR1_02_BmGH11					NA	KanR	X2	ColE1 + KanR	X2
JR2_02_XylA + XynHB	NA	JR1_01_XylA + JR1_03_XynHB					NA	KanR	X2	ColE1 + KanR	X2
JR2_03_XylA + XynB	NA	JR1_01_XylA + JR1_04_XynB					NA	KanR	X2	ColE1 + KanR	X2
JR2_04_XylA + BmGH11 + Agu115	NA	JR1_01_XylA + JR1_05_BmGH11 + JR1_08_Agu1					NA	KanR	X2	ColE1 + KanR	X2
JR2_5_XylA + XynHB+ Agu115	NA	JR1_01_XylA + JR1_06_XynHB + JR1_08_Agu1					NA	KanR	X2	ColE1 + KanR	X2
JR2_6_XylA + XynB + Agu115	NA						NA	KanR	X2	ColE1 + KanR	X2
XylA = beta-xylosidase 2393 bp
BmGH11 = endoxylanase 608 bp
XynHB= endoxylanase 617 bp
XynB = endoxylanase 629
Agu115 = alfa-gluruconidase 2918 bp
total bp= with MOCLO overhangs after BsaI
Connectors
LT1_63: ConS - Con1
LT1_64: Con1 -ConE
LT1_65: Con1 -Con2
LT1_66: Con2 - ConE

## Sheet: CDS
Gene	Enzyme activity	Reference	Codon optimized DNA sequence (5'-->3') without signal peptide	Original DNA sequence (5'-->3') without signal peptide
XylA	beta-xylosidase	Kitamoto et al., 1999	CCAGGTGCTGCATCTATTGTTGCAGTTTTGGCTGCATTGTTACCAACTGCTTTAGGTCAAGCAAACCAATCATACGTTGATTACAACATCGAAGCTAACCCAGATTTGTTTTCTGAATGTTTGGAAACAGGTGGTACTTCATTTCCAGATTGTGAATCTGGTCCATTGTCAAAGACATTGGTTTGTGATACTTCTGCTAAACCACATGATAGAGCTGCAGCTTTGGTTTCATTGTTGACTTTCGAAGAATTGGTTAACAATACAGCAAATACTGGTCATGGTGCTCCAAGAATTGGTTTGCCAGCATATCAAGTTTGGAATGAAGCTTTACATGGTGTTGCACATGCTGATTTTTCTGATGCTGGTGACTTTTCATGGTCTACATCATTTCCACAACCA…	CAAGCAAACCAAAGCTACGTCGACTACAACAGCGAAGCGAACCCAGACCTCTTCTCTGAATGTCTGGAGACCGGTGGTACCTCATTCCCAGACTGCGAAAGCGGTCCCTTGAGCAAGACTCTGGTCTGCGATACTTCGGCAAAACCCCATGATCGAGCTGCTGCCCTCGTCTCCCTCCTGACCTTCGAGGAGCTGGTGAACAACACCGCCAACACCGGCCATGGTGCCCCTAGAATCGGCCTGCCCGCGTATCAGGTGTGGAATGAAGCTCTCCACGGTGTCGCCCATGCCGATTTCAGCGATGCCGGTGACTTCAGCTGGTCCACGTCCTTCCCGCAGCCGATCTCGACAATGGCTGCCCTCAACCGCACCCTAATTCACCAGATCGCCACCATCATC…
BmXyn11A	endo-xylanase	Ravn et al., 2023	gccccattggaagaagaagaagttgctaaaagatccgttactccatcctctactggtaccaacaacggttattattactctttctggtctgacggtggtggtgatgttacctacactaatggtaacggtggatcctactccgtcgaatggactaactgtggtaacttcgtcggtggtaagggttggaacccaggtgctgctagagaaatcaacttttctggttctttcaaccctagtggtaacggttacttgtctgtctacggttggaccaccaacccattagttgaatactacattgttgaatcttacggtgactacaacccaggtactgctggtactttcttgggtaccgttgactctgatggttccacttacgatatctacaaggctgtccgtaca…	GCTCCATTGGAGGAGGAAGAGGTAGCTAAGCGAAGTGTAACTCCATCTAGCACTGGTACTAACAACGGCTACTATTATTCCTTCTGGTCTGACGGTGGTGGAGATGTTACCTACACCAACGGAAATGGTGGCTCCTACAGTGTGGAATGGACCAACTGCGGTAACTTTGTAGGTGGAAAGGGCTGGAATCCAGGTGCTGCTCGGGAAATCAACTTTTCTGGCTCCTTCAATCCTTCAGGCAATGGCTACCTCTCTGTCTACGGCTGGACTACCAACCCACTTGTAGAGTACTACATTGTTGAGTCCTATGGCGACTACAACCCCGGAACTGCGGGAACCTTCCTCGGTACTGTTGATTCCGATGGTTCGACATATGATATCTATAAGGCTGTTCGAACT…
XynHB	endo-xylanase	Zhang et all., 2006	gctcacgctgaaaccatttacgacaacagaattggtacccactccggttacgatttcgaattgtggaaggactacggtaacacttccatgaccttaaacaatggtggtgctttctctgcttcttggaacaacattggtaacgccctattcagaaagggtaagaagtttgattccactaagacccatcaccaattaggtaacatctccatcaactacaacgctgccttcaacccaggtggtaatagttacttgtgtgtctacggttggactcaatctccattggctgaatactacattgtcgaatcttggggtacctaccgtcctaccggtacttacaagggttctttctacgctgatggtggcacatatgacatttatgaaactttgagagttaaccaa…	GCTCATGCGGAAACGATTTATGATAATAGAATAGGCACACACAGCGGATACGATTTTGAATTATGGAAGGATTACGGAAATACCTCGATGACACTCAATAACGGCGGGGCATTTAGTGCAAGCTGGAACAATATCGGAAATGCCTTATTTCGAAAAGGAAAGAAGTTTGATTCCACTAAAACTCATCATCAACTTGGCAACATCTCCATCAACTACAACGCAGCCTTTAACCCGGGCGGGAATTCCTATTTATGTGTCTATGGCTGGACACAATCTCCATTAGCTGAATACTACATTGTTGAGTCATGGGGCACATATCGTCCAACAGGGACGTATAAAGGATCATTTTATGCCGATGGAGGCACATATGACATATATGAAACGCTCCGTGTCAATCAG…
XynB	endo-xylanase	Guo et al., 2013	gttccacatgactccgttgcccaaagatctgacgctttgcacatgttgtctgaaagatccaccccatcttccactggtgaaaacaacggtttctactattctttctggaccgatggtggtggcgatgtcacttataccaatggtgatgctggtgcttacaccgtcgaatggtccaacgttggtaacttcgtcggtggtaagggttggaaccctggttctgctcaagatatcacttactctggtactttcactccatccggtaacggttacttgtccgtctacggttggactactgacccattgattgaatactacattgttgaatcttacggtgactacaacccaggtagtggaggtacctacaagggtacagtcaccagcgacggttctgtttacgac…	GTTCCCCACGACTCTGTCGCCCAGCGTTCGGATGCCTTGCACATGCTCTCTGAGCGCTCGACCCCGAGCTCGACCGGCGAGAACAACGGCTTCTACTACTCCTTCTGGACCGACGGCGGTGGCGACGTGACCTACACCAACGGAGATGCTGGTGCCTACACTGTTGAGTGGTCCAACGTGGGCAACTTTGTCGGTGGAAAGGGCTGGAACCCCGGAAGTGCGCAGGACATCACCTACAGCGGCACCTTCACCCCTAGCGGCAACGGCTATCTCTCCGTCTATGGCTGGACCACTGACCCCCTGATCGAGTACTACATCGTCGAGTCCTACGGCGACTACAACCCCGGCAGTGGAGGCACATACAAGGGCACCGTCACCTCGGACGGATCCGTTTACGAT…
Agu115	alpha-glucuronidase	Chong et al., 2011; McKee et a., 2016	ttgtccgaaggtaactgtgtttccttcgacgcctcttctggtggtttccctttggttggggccactatcatcacttctgaagacgactttccaggtgttcacagagctgttgctgacttcatcgtcgatgtcgctaacgttactggaactgccccagctgctttcaacttgactgacttggaaaccttgccatctagtgctttgattgttggttccgttaactccaccattatttcccaattgtctaactcttacgctgtcgatttgtctgccttgaccggtcaatgggaaaaattcgcttctggtccagctccagatgctttgccaggtgttaagaacgcttacgtcatcgccggttctgacaagagaggtacaattttcggtgtttacgaattgtca…	TTGAGCGAGGGCAACTGCGTCTCTTTCGACGCGTCCTCCGGCGGCTTCCCTCTCGTCGGGGCGACCATCATCACCTCCGAGGACGACTTCCCGGGCGTGCATCGCGCCGTGGCCGACTTCATCGTCGACGTCGCGAACGTGACCGGTACCGCCCCCGCCGCCTTCAACCTCACAGACCTCGAGACACTCCCCTCCTCCGCCCTCATCGTCGGCAGCGTCAACTCCACCATCATCTCCCAGCTTTCGAACTCGTACGCCGTCGACCTTAGCGCGCTCACGGGCCAGTGGGAGAAGTTCGCCAGCGGGCCGGCGCCCGACGCGCTCCCTGGCGTCAAGAACGCGTACGTTATCGCTGGGTCGGACAAACGTGGTACAATCTTCGGCGTCTACGAGCTTTCT…
